# Supplementary material for: Determining ED90 of Flumazenil for Selective Respiratory Distress Improvement Using Remimazolam During Endoscopic Submucosal Dissection of Gastric Neoplasms: A Prospective Study
Source: Cancers (Basel). 2025 Jan 20;17(2):321. doi: 10.3390/cancers17020321 (PMC11763922; doi:10.3390/cancers17020321)
Supplement: Supplementary file 1 [file cancers-17-00321-s001.zip]

Archive with 1 entries (1 files):
- cancers-3395337-supplementary.pdf
